# Supplementary material for: Synergistic effects of transcutaneous spinal stimulation and neuromuscular electrical stimulation on lower limb force production: Time to deliver
Source: PLoS One. 2024 Aug 30;19(8):e0296613. doi: 10.1371/journal.pone.0296613 (PMC11364223; doi:10.1371/journal.pone.0296613)
Supplement: S1 Dataset — Each file name is by the order of stimulation. For example, if right knee extensors were stimulated using NMES prior to the application of TSS (i.e., the negative RSI), the file name will start with RKEtoTSS. Data are further divided by force and EMG data. Files containing force data will contain -Force at the end of the file name while EMG data will contain either -RRF or -RMG signifying SEMP data from right RF or right MG, respectively. RSI are contained in the “Delay” column. Force data will contain a Delay value of 0, which signifies the NMES-only condition. (ZIP) [file pone.0296613.s001.zip]

Archive with 8 entries (8 files):
- RKEtoTSS-Force.csv
- RKEtoTSS-RMG.csv
- RKEtoTSS-RRF.csv
- RPFtoTSS-Force.csv
- RPFtoTSS-RMG.csv
- RPFtoTSS-RRF.csv
- TSStoRKE-Force.csv
- TSStoRPF-Force.csv
