# Supplementary material for: Synergistic effects of transcutaneous spinal stimulation and neuromuscular electrical stimulation on lower limb force production: Time to deliver
Source: PLoS One. 2024 Aug 30;19(8):e0296613. doi: 10.1371/journal.pone.0296613 (PMC11364223; doi:10.1371/journal.pone.0296613)
Supplement: S1 Dataset — Each file name is by the order of stimulation. For example, if right knee extensors were stimulated using NMES prior to the application of TSS (i.e., the negative RSI), the file name will start with RKEtoTSS. Data are further divided by force and EMG data. Files containing force data will contain -Force at the end of the file name while EMG data will contain either -RRF or -RMG signifying SEMP data from right RF or right MG, respectively. RSI are contained in the “Delay” column. Force data will contain a Delay value of 0, which signifies the NMES-only condition. (ZIP) [file pone.0296613.s001.zip › RKEtoTSS-Force.csv]

Delay	R KNEE	R FOOT
0	82.00290277	26.46876932
0	194.8717949	136.1805556
0	38.71212123	62.52086812
0	114.2857143	32.2761194
0	90.63444109	13.39141659
0	55.88235294	12.09771229
0	105.6612319	35.37346487
0	71.18345798	43.48370927
0	59.23798004	20.44557902
0	56.591517	2.892786115
1	133.6671505	81.98515769
1	77.55891361	45.38194446
1	196.2121212	180.8013355
1	234.2857143	181.3681592
1	209.5669688	82.62020007
1	215.6862745	37.91133515
1	92.30072463	60.4697671
1	203.2702742	131.5789474
1	66.1216611	35.5991336
1	263.0110814	180.8630145
16.5	69.92743107	55.08348794
16.5	190.5594406	62.13541663
16.5	260.6060606	146.0767946
16.5	206.462585	127.8606965
16.5	218.6304129	106.2858987
16.5	217.2058824	141.8663565
16.5	175.3532609	115.6231126
16.5	325.2529697	127.3712058
16.5	94.1638948	85.54575694
16.5	135.5368743	61.90562285
33	222.9317852	141.5584416
33	220.979021	175.0868055
33	256.8181818	192.1535893
33	215.170068	128.2462687
33	97.58308157	47.66698936
33	78.57843137	90.89052604
33	169.8369565	127.3605798
33	132.7760669	132.4700641
33	97.15754459	74.88976561
33	187.2372946	88.0768999
49.5	344.8476052	269.703154
49.5	230.0699301	205.2951389
49.5	62.8787879	43.7673901
49.5	255.2380953	204.1293533
49.5	236.918429	183.2623427
49.5	94.16666667	87.35944164
49.5	158.740942	129.1903228
49.5	127.2767268	126.8031189
49.5	75.47626247	31.95250252
49.5	113.0492931	43.81365636
66	92.32704403	136.8893012
66	133.6829837	54.16666667
66	89.7348485	180.6343906
66	169.3197279	120.0373134
66	107.4521651	97.38625362
66	5.921568627	63.39666537
66	142.0742753	79.84430575
66	126.5288165	45.0737956
66	55.7907469	23.25365514
66	164.8452426	79.69625747
