# Supplementary material for: Synergistic effects of transcutaneous spinal stimulation and neuromuscular electrical stimulation on lower limb force production: Time to deliver
Source: PLoS One. 2024 Aug 30;19(8):e0296613. doi: 10.1371/journal.pone.0296613 (PMC11364223; doi:10.1371/journal.pone.0296613)
Supplement: S1 Dataset — Each file name is by the order of stimulation. For example, if right knee extensors were stimulated using NMES prior to the application of TSS (i.e., the negative RSI), the file name will start with RKEtoTSS. Data are further divided by force and EMG data. Files containing force data will contain -Force at the end of the file name while EMG data will contain either -RRF or -RMG signifying SEMP data from right RF or right MG, respectively. RSI are contained in the “Delay” column. Force data will contain a Delay value of 0, which signifies the NMES-only condition. (ZIP) [file pone.0296613.s001.zip › RKEtoTSS-RMG.csv]

Delay	RMG
33	187.5568744
33	263.7910377
33	173.2253087
33	256.4596273
33	97.1825104
33	71.5060991
33	178.02824
33	80.0650162
33	90.9009009
33	202.5105959
49.5	336.5558853
49.5	299.2355619
49.5	107.7314815
49.5	267.3084886
49.5	82.8877425
49.5	95.0400797
49.5	205.1487645
49.5	193.5668917
49.5	247.7177177
49.5	242.3610072
66	85.776459
66	183.5753654
66	50.44753087
66	193.9958592
66	82.44215179
66	63.89619119
66	174.8461926
66	77.19179795
66	89.07507507
66	89.47643979
