# Supplementary material for: Synergistic effects of transcutaneous spinal stimulation and neuromuscular electrical stimulation on lower limb force production: Time to deliver
Source: PLoS One. 2024 Aug 30;19(8):e0296613. doi: 10.1371/journal.pone.0296613 (PMC11364223; doi:10.1371/journal.pone.0296613)
Supplement: S1 Dataset — Each file name is by the order of stimulation. For example, if right knee extensors were stimulated using NMES prior to the application of TSS (i.e., the negative RSI), the file name will start with RKEtoTSS. Data are further divided by force and EMG data. Files containing force data will contain -Force at the end of the file name while EMG data will contain either -RRF or -RMG signifying SEMP data from right RF or right MG, respectively. RSI are contained in the “Delay” column. Force data will contain a Delay value of 0, which signifies the NMES-only condition. (ZIP) [file pone.0296613.s001.zip › RKEtoTSS-RRF.csv]

Delay	RRF
33	447.5721197
33	153.1560528
33	84.48827747
33	82.9689687
49.5	475.3819632
49.5	316.0617
49.5	213.266204
49.5	159.817941
49.5	120.6195943
49.5	96.814157
