# Supplementary material for: Synergistic effects of transcutaneous spinal stimulation and neuromuscular electrical stimulation on lower limb force production: Time to deliver
Source: PLoS One. 2024 Aug 30;19(8):e0296613. doi: 10.1371/journal.pone.0296613 (PMC11364223; doi:10.1371/journal.pone.0296613)
Supplement: S1 Dataset — Each file name is by the order of stimulation. For example, if right knee extensors were stimulated using NMES prior to the application of TSS (i.e., the negative RSI), the file name will start with RKEtoTSS. Data are further divided by force and EMG data. Files containing force data will contain -Force at the end of the file name while EMG data will contain either -RRF or -RMG signifying SEMP data from right RF or right MG, respectively. RSI are contained in the “Delay” column. Force data will contain a Delay value of 0, which signifies the NMES-only condition. (ZIP) [file pone.0296613.s001.zip › RPFtoTSS-Force.csv]

Delay	R KNEE	R FOOT
0	117.9816514	126.9331017
0	124.4837758	146.8415938
0	125.7383966	208.0629302
0	146.0191083	119.3442623
0	176.9513333	131.949532
0	156.25	108.4019056
0	114.1193595	185.1516764
0	102.6240458	67.12328767
0	97.32636754	73.65953109
0	122.0231429	104.230359
1	128.9908257	132.0807993
1	225.6637168	224.8785228
1	275.1054852	272.9596854
1	256.2101911	174.0437159
1	369.448285	293.5409035
1	109.0833333	204.1143352
1	273.6244541	169.8775945
1	186.5833333	132.0076595
1	115.4783856	94.02650359
1	106.8570362	159.4383221
16.5	256.2079511	180.2128584
16.5	213.1800485	272.4327826
16.5	412.6582278	305.5063914
16.5	264.7292994	155.9562842
16.5	73.52278657	192.7553927
16.5	164.5833333	186.6175834
16.5	276.3318777	176.7074685
16.5	353.101145	131.6394167
16.5	230.1167793	158.9194699
16.5	83.83352	148.7380021
33	101.8654434	146.7202433
33	237.1681416	171.6229349
33	122.0253165	293.411996
33	102.1549894	148.989071
33	385.9622137	166.2596663
33	313.75	163.1875271
33	244.1048035	156.0759269
33	375.1653944	135.4396818
33	324.0319607	150.7849134
33	157.2601717	135.3359403
49.5	223.1192661	154.648132
49.5	326.8436578	161.5808228
49.5	316.8776371	252.2123894
49.5	244.9044586	160.1639344
49.5	362.4905566	165.4049654
49.5	356.0416667	138.5881334
49.5	229.9126638	154.993791
49.5	154.6501272	125.3203712
49.5	153.3333333	168.2772681
49.5	154.8712206	132.2964806
66	254.9235474	86.01216333
66	233.3333333	164.8850016
66	282.278481	145.6243854
66	255.8121019	44.75409837
66	115.0048667	142.2466422
66	51.5625	116.0675617
66	223.7117904	82.4179528
66	135.639313	110.3373104
66	148.2790412	124.4546381
66	154.6845838	39.6551724
