# Supplementary material for: Synergistic effects of transcutaneous spinal stimulation and neuromuscular electrical stimulation on lower limb force production: Time to deliver
Source: PLoS One. 2024 Aug 30;19(8):e0296613. doi: 10.1371/journal.pone.0296613 (PMC11364223; doi:10.1371/journal.pone.0296613)
Supplement: S1 Dataset — Each file name is by the order of stimulation. For example, if right knee extensors were stimulated using NMES prior to the application of TSS (i.e., the negative RSI), the file name will start with RKEtoTSS. Data are further divided by force and EMG data. Files containing force data will contain -Force at the end of the file name while EMG data will contain either -RRF or -RMG signifying SEMP data from right RF or right MG, respectively. RSI are contained in the “Delay” column. Force data will contain a Delay value of 0, which signifies the NMES-only condition. (ZIP) [file pone.0296613.s001.zip › RPFtoTSS-RMG.csv]

Delay	RMG
33	236.6071428
33	38.26606876
33	124.019221
33	50.31180401
33	107.7876667
33	206.036036
33	90.05826656
33	82.60769385
33	71.26786615
33	184.9099099
33	141.6605972
33	86.63510561
33	41.87909687
33	88.19525145
33	65.00200361
33	94.62582649
33	91.77568522
33	73.61863124
33	28.40928199
49.5	65.3273809
49.5	136.6218236
49.5	98.6747597
49.5	124.8329621
49.5	71.3043478
49.5	137.4624625
49.5	172.0077689
49.5	77.6784054
66	191.4136905
66	156.696562
66	77.30905411
66	38.82702301
66	75.04025765
66	73.82882883
66	137.5091042
66	51.26786615
66	72.65270506
