# Supplementary material for: Synergistic effects of transcutaneous spinal stimulation and neuromuscular electrical stimulation on lower limb force production: Time to deliver
Source: PLoS One. 2024 Aug 30;19(8):e0296613. doi: 10.1371/journal.pone.0296613 (PMC11364223; doi:10.1371/journal.pone.0296613)
Supplement: S1 Dataset — Each file name is by the order of stimulation. For example, if right knee extensors were stimulated using NMES prior to the application of TSS (i.e., the negative RSI), the file name will start with RKEtoTSS. Data are further divided by force and EMG data. Files containing force data will contain -Force at the end of the file name while EMG data will contain either -RRF or -RMG signifying SEMP data from right RF or right MG, respectively. RSI are contained in the “Delay” column. Force data will contain a Delay value of 0, which signifies the NMES-only condition. (ZIP) [file pone.0296613.s001.zip › RPFtoTSS-RRF.csv]

Delay	RRF
33	405.6910569
33	285.5944056
33	112.6512968
33	173.2768362
33	97.48376625
33	140.0587659
33	296.6115399
33	149.6807152
33	103.202454
33	261.7511521
49.5	441.7073171
49.5	143.3449883
49.5	342.2766571
49.5	153.460452
49.5	170.3409091
49.5	134.7796278
49.5	280.2352077
49.5	310.1532567
49.5	310.5235174
49.5	148.6328725
66	241.5447154
66	129.458042
66	153.6887608
66	86.93502825
66	39.31818182
66	98.11296114
66	63.4094083
66	91.22605364
66	184.3476483
66	61.29032258
