# Supplementary material for: Synergistic effects of transcutaneous spinal stimulation and neuromuscular electrical stimulation on lower limb force production: Time to deliver
Source: PLoS One. 2024 Aug 30;19(8):e0296613. doi: 10.1371/journal.pone.0296613 (PMC11364223; doi:10.1371/journal.pone.0296613)
Supplement: S1 Dataset — Each file name is by the order of stimulation. For example, if right knee extensors were stimulated using NMES prior to the application of TSS (i.e., the negative RSI), the file name will start with RKEtoTSS. Data are further divided by force and EMG data. Files containing force data will contain -Force at the end of the file name while EMG data will contain either -RRF or -RMG signifying SEMP data from right RF or right MG, respectively. RSI are contained in the “Delay” column. Force data will contain a Delay value of 0, which signifies the NMES-only condition. (ZIP) [file pone.0296613.s001.zip › TSStoRKE-Force.csv]

Delay	R KNEE	R FOOT
0	82.00290277	26.46876932
0	194.8717949	126.1805556
0	38.71212123	62.52086812
0	114.2857143	32.2761194
0	90.63444109	13.39141659
0	55.88235294	12.09771229
0	105.6612319	35.37346487
0	71.18345798	43.48370927
0	59.23798004	20.44557902
0	56.591517	2.892786115
1	264.5863571	61.95423623
1	351.3986014	261.6319445
1	458.560606	149.7495826
1	209.5918368	135.6716418
1	180.4632427	79.14488547
1	39.46078431	25.24234199
1	187.5	172.9212804
1	125.8688957	173.1718184
1	106.440883	79.25272685
1	214.8006623	38.43729283
16.5	353.5558781	215.4298083
16.5	422.3776224	55.2951389
16.5	430.1136364	160.1836394
16.5	207.9591837	142.9477612
16.5	178.9526687	26.87641177
16.5	324.0196078	97.01434666
16.5	183.1974638	157.4189652
16.5	225.3849538	134.7674742
16.5	206.8037496	44.90523711
16.5	143.3320596	219.3093473
33	370.2467344	238.4044527
33	349.6503497	232.2916667
33	465.9090909	153.0884808
33	210	127.5746269
33	187.6132931	75.0354953
33	40.93137255	24.11529014
33	174.1847826	155.7680693
33	125.516938	128.738513
33	97.12730572	45.74224491
33	205.5024838	149.9023685
49.5	350.0725689	104.1434756
49.5	314.3356643	223.3506944
49.5	564.2045455	181.8864774
49.5	192.3129252	102.1766169
49.5	196.2739174	138.541465
49.5	49.75490196	54.32338115
49.5	171.7844203	172.1964969
49.5	129.1245051	125.3272069
49.5	102.9331721	83.54606637
49.5	189.797478	61.00885913
66	256.0716014	75.56586269
66	207.5757576	161.5451389
66	86.3257576	66.360601
66	198.4353742	125.4850746
66	188.9224572	113.5527589
66	59.06862745	38.05092414
66	172.8260869	143.4467485
66	133.8759349	125.7588416
66	107.6806773	78.97656069
66	160.5273214	86.76550351
