# Supplementary material for: Synergistic effects of transcutaneous spinal stimulation and neuromuscular electrical stimulation on lower limb force production: Time to deliver
Source: PLoS One. 2024 Aug 30;19(8):e0296613. doi: 10.1371/journal.pone.0296613 (PMC11364223; doi:10.1371/journal.pone.0296613)
Supplement: S1 Dataset — Each file name is by the order of stimulation. For example, if right knee extensors were stimulated using NMES prior to the application of TSS (i.e., the negative RSI), the file name will start with RKEtoTSS. Data are further divided by force and EMG data. Files containing force data will contain -Force at the end of the file name while EMG data will contain either -RRF or -RMG signifying SEMP data from right RF or right MG, respectively. RSI are contained in the “Delay” column. Force data will contain a Delay value of 0, which signifies the NMES-only condition. (ZIP) [file pone.0296613.s001.zip › TSStoRPF-Force.csv]

Delay	R KNEE	R FOOT
0	117.9816514	126.9331017
0	124.4837758	146.8415938
0	125.7383966	208.0629302
0	146.0191083	119.3442623
0	176.9513333	131.949532
0	156.25	108.4019056
0	114.1193595	185.1516764
0	102.6240458	67.12328767
0	97.32636754	73.65953109
0	122.0231429	104.230359
1	253.7614679	126.4045757
1	215.9292036	298.1211532
1	266.2447257	272.2713864
1	231.6878981	207.7050244
1	218.9528787	204.0903541
1	173.4375	125.5954959
1	272.5764192	204.9139613
1	150.6679389	126.2630726
1	144.1303012	210.4689093
1	176.4837626	120.0509539
16.5	262.2324159	216.8520128
16.5	232.7433628	209.1350826
16.5	292.4050633	270.6981318
16.5	310.111465	223.6338798
16.5	105.309171	134.2857143
16.5	282.7022967	218.4192291
16.5	216.2445415	230.9739223
16.5	115.3244275	118.2250699
16.5	154.2102028	212.3649337
16.5	211.3101904	187.7355137
33	243.9449541	164.0964379
33	328.9085546	202.6239067
33	203.7974684	275.0245821
33	292.8327316	211.0382513
33	285.5873304	223.1990232
33	101.63	111.0437419
33	284.7598253	212.0454142
33	188.1679389	142.9518339
33	136.8469576	134.9031601
33	112.9712579	212.6797014
49.5	209.7553517	149.8045178
49.5	274.0412979	202.4489796
49.5	194.9367089	254.6705998
49.5	233.5987261	270.0273224
49.5	307.0087333	191.9413919
49.5	261.3125	213.2351667
49.5	266.1572052	197.2503104
49.5	152.1469466	121.1091471
49.5	148.8936694	185.6167176
49.5	173.2362822	207.207015
66	281.529052	286.0990443
66	136.5781711	152.2189829
66	162.0253165	130.9547689
66	340.2070064	207.8961749
66	150.2070064	126.6585267
66	124.4791667	125.8697849
66	270.4949054	236.6152209
66	136.7684478	149.8011489
66	153.4726491	155.2293578
66	81.9335573	102.7218865
